# Supplementary material for: siPools: highly complex but accurately defined siRNA pools eliminate off-target effects
Source: Nucleic Acids Res. 2014 May 28;42(12):8049–61. doi: 10.1093/nar/gku480 (PMC4081087; doi:10.1093/nar/gku480)
Supplement: SUPPORTING INFORMATION [file supp_gku480_nar-03360-y-2013-File013.xls]

## Sheet: Sheet1
suppl. Table1: GO term analysis of esiRNA-affected genes
Universe Size	Gene Set Size	Total Hits	Expected Hits	Observed Hits	Pvalue	Adjusted.Pvalue	term_acc	term	ontology
9518	52	319	1.7428	34	3.0928e-38	1.13616e-35	GO:0060337	type I interferon-mediated signaling pathway	BP
9518	86	319	2.88233	41	4.15735e-38	1.13616e-35	GO:0051607	defense response to virus	BP
9518	104	319	3.48561	44	5.23577e-38	1.13616e-35	GO:0019221	cytokine-mediated signaling pathway	BP
9518	64	319	2.14499	26	3.14198e-22	5.11357e-20	GO:0009615	response to virus	BP
9518	41	319	1.37413	21	8.18916e-21	1.06623e-18	GO:0060333	interferon-gamma-mediated signaling pathway	BP
9518	1519	319	50.91	108	9.17278e-16	9.95247e-14	GO:0005515	protein binding	MF
9518	150	319	5.02732	30	1.2823e-15	1.19254e-13	GO:0045087	innate immune response	BP
9518	722	319	24.1982	67	6.43553e-15	5.23691e-13	GO:0005829	cytosol	CC
9518	24	319	0.804371	13	9.47252e-14	6.85179e-12	GO:0045071	negative regulation of viral genome replication	BP
9518	1320	319	44.2404	94	1.44688e-13	9.41917e-12	GO:0005737	cytoplasm	CC
9518	38	319	1.27359	15	4.20497e-13	2.48858e-11	GO:0002474	antigen processing and presentation of peptide antigen via MHC class I	BP
9518	32	319	1.07249	14	4.65258e-13	2.52402e-11	GO:0042590	antigen processing and presentation of exogenous peptide antigen via MHC class I	BP
9518	17	319	0.569763	11	5.23045e-13	2.61925e-11	GO:0003725	double-stranded RNA binding	MF
9518	92	319	3.08342	21	1.8429e-12	8.5695e-11	GO:0019048	virus-host interaction	BP
9518	29	319	0.971948	13	2.21303e-12	9.60453e-11	GO:0002479	antigen processing and presentation of exogenous peptide antigen via MHC class I, TAP-dependent	BP
9518	15	319	0.502732	10	4.02788e-12	1.63884e-10	GO:0032480	negative regulation of type I interferon production	BP
9518	53	319	1.77632	14	1.2538e-09	4.80132e-08	GO:0043123	positive regulation of I-kappaB kinase/NF-kappaB cascade	BP
9518	60	319	2.01093	13	6.58993e-08	2.38336e-06	GO:0004842	ubiquitin-protein ligase activity	MF
9518	77	319	2.58069	14	2.11581e-07	7.24943e-06	GO:0006917	induction of apoptosis	BP
9518	16	319	0.536247	7	3.92334e-07	1.27705e-05	GO:0042612	MHC class I protein complex	CC
9518	19	319	0.636793	7	1.58402e-06	4.91047e-05	GO:0071556	integral to lumenal side of endoplasmic reticulum membrane	CC
9518	147	319	4.92677	18	1.88781e-06	5.58619e-05	GO:0003723	RNA binding	MF
9518	1457	319	48.832	79	5.15882e-06	0.000146017	GO:0005634	nucleus	CC
9518	159	319	5.32896	18	5.85746e-06	0.000158884	GO:0006955	immune response	BP
9518	41	319	1.37413	9	6.47886e-06	0.00016871	GO:0050776	regulation of immune response	BP
9518	23	319	0.770855	7	6.86369e-06	0.000171856	GO:0012507	ER to Golgi transport vesicle membrane	CC
9518	211	319	7.07176	21	7.71339e-06	0.000185978	GO:0006915	apoptotic process	BP
9518	25	319	0.837886	7	1.27016e-05	0.000287214	GO:0031901	early endosome membrane	CC
9518	218	319	7.30637	21	1.27945e-05	0.000287214	GO:0005789	endoplasmic reticulum membrane	CC
9518	233	319	7.8091	21	3.49923e-05	0.000739381	GO:0005654	nucleoplasm	CC
9518	20	319	0.670309	6	3.52086e-05	0.000739381	GO:0030670	phagocytic vesicle membrane	CC
9518	632	319	21.1818	40	6.85499e-05	0.00139456	GO:0008270	zinc ion binding	MF
9518	16	319	0.536247	5	0.000131988	0.00254939	GO:0060338	regulation of type I interferon-mediated signaling pathway	BP
9518	35	319	1.17304	7	0.000133148	0.00254939	GO:0006919	activation of cysteine-type endopeptidase activity involved in apoptotic process	BP
9518	318	319	10.6579	24	0.000167711	0.00311943	GO:0046872	metal ion binding	MF
9518	27	319	0.904917	6	0.0002205	0.00398737	GO:0034138	toll-like receptor 3 signaling pathway	BP
9518	28	319	0.938432	6	0.000272812	0.00480001	GO:0032088	negative regulation of NF-kappaB transcription factor activity	BP
9518	29	319	0.971948	6	0.000334396	0.00558184	GO:0006952	defense response	BP
9518	29	319	0.971948	6	0.000334396	0.00558184	GO:0008063	Toll signaling pathway	BP
9518	162	319	5.4295	15	0.000344503	0.00559031	GO:0005783	endoplasmic reticulum	CC
9518	145	319	4.85974	14	0.000352078	0.00559031	GO:0000139	Golgi membrane	CC
9518	41	319	1.37413	7	0.000374624	0.00580668	GO:0051092	positive regulation of NF-kappaB transcription factor activity	BP
9518	20	319	0.670309	5	0.000419472	0.00635062	GO:0006977	DNA damage response, signal transduction by p53 class mediator resulting in cell cycle arrest	BP
9518	31	319	1.03898	6	0.000489858	0.00724767	GO:0034142	toll-like receptor 4 signaling pathway	BP
9518	32	319	1.07249	6	0.000586134	0.00847941	GO:0000209	protein polyubiquitination	BP
9518	73	319	2.44663	9	0.000700277	0.00991044	GO:0019899	enzyme binding	MF
9518	23	319	0.770855	5	0.000838181	0.0115885	GO:0000932	cytoplasmic mRNA processing body	CC
9518	75	319	2.51366	9	0.000854449	0.0115885	GO:0005125	cytokine activity	MF
9518	24	319	0.804371	5	0.00103003	0.0136847	GO:0002756	MyD88-independent toll-like receptor signaling pathway	BP
9518	36	319	1.20656	6	0.00112563	0.0146557	GO:0005741	mitochondrial outer membrane	CC
9518	15	319	0.502732	4	0.00126078	0.0154862	GO:0000216	M/G1 transition of mitotic cell cycle	BP
9518	15	319	0.502732	4	0.00126078	0.0154862	GO:0051436	negative regulation of ubiquitin-protein ligase activity involved in mitotic cell cycle	BP
9518	15	319	0.502732	4	0.00126078	0.0154862	GO:0004386	helicase activity	MF
9518	498	319	16.6907	30	0.00128729	0.0155189	GO:0003677	DNA binding	MF
9518	26	319	0.871402	5	0.00150888	0.0178597	GO:0035666	TRIF-dependent toll-like receptor signaling pathway	BP
9518	190	319	6.36793	15	0.00179286	0.020658	GO:0005794	Golgi apparatus	CC
9518	354	319	11.8645	23	0.00180876	0.020658	GO:0007165	signal transduction	BP
9518	68	319	2.27905	8	0.00187184	0.0210098	GO:0007166	cell surface receptor signaling pathway	BP
9518	252	319	8.44589	18	0.00202238	0.0222491	GO:0045944	positive regulation of transcription from RNA polymerase II promoter	BP
9518	17	319	0.569763	4	0.00208479	0.0222491	GO:0035872	nucleotide-binding domain, leucine rich repeat containing receptor signaling pathway	BP
9518	17	319	0.569763	4	0.00208479	0.0222491	GO:0051437	positive regulation of ubiquitin-protein ligase activity involved in mitotic cell cycle	BP
9518	55	319	1.84335	7	0.00226552	0.023788	GO:0006935	chemotaxis	BP
9518	122	319	4.08888	11	0.00257682	0.0257485	GO:0006954	inflammatory response	BP
9518	18	319	0.603278	4	0.00261045	0.0257485	GO:0007229	integrin-mediated signaling pathway	BP
9518	18	319	0.603278	4	0.00261045	0.0257485	GO:0048661	positive regulation of smooth muscle cell proliferation	BP
9518	18	319	0.603278	4	0.00261045	0.0257485	GO:0051439	regulation of ubiquitin-protein ligase activity involved in mitotic cell cycle	BP
9518	19	319	0.636793	4	0.00322033	0.03129	GO:0031145	anaphase-promoting complex-dependent proteasomal ubiquitin-dependent protein catabolic process	BP
9518	75	319	2.51366	8	0.00349111	0.0332487	GO:0001525	angiogenesis	BP
9518	127	319	4.25646	11	0.00352405	0.0332487	GO:0008285	negative regulation of cell proliferation	BP
9518	20	319	0.670309	4	0.00392054	0.0359475	GO:0000084	S phase of mitotic cell cycle	BP
9518	20	319	0.670309	4	0.00392054	0.0359475	GO:0071260	cellular response to mechanical stimulus	BP
9518	168	319	5.63059	13	0.00421595	0.0381192	GO:0005730	nucleolus	CC
9518	21	319	0.703824	4	0.004717	0.0420653	GO:0016605	PML body	CC
